# Supplementary material for: Inverse Mixed-Solvent Molecular Dynamics for Visualization of the Residue Interaction Profile of Molecular Probes
Source: Int J Mol Sci. 2022 Apr 26;23(9):4749. doi: 10.3390/ijms23094749 (PMC9103889; doi:10.3390/ijms23094749)
Supplement: Supplementary file 1 [file ijms-23-04749-s001.zip]

Archive with 1 entries (1 files):
- ijms-1637992-supplementary.pdf
